# Supplementary material for: Carbon Nanotubes as Excellent Adjuvants for Anticancer Therapeutics and Cancer Diagnosis: A Plethora of Laboratory Studies Versus Few Clinical Trials
Source: Cells. 2025 Jul 9;14(14):1052. doi: 10.3390/cells14141052 (PMC12293991; doi:10.3390/cells14141052)
Supplement: Supplementary file 1 [file cells-14-01052-s001.zip]

Archive with 1 entries (1 files):
- cells-3693917-supplementary.pdf
